# Supplementary material for: Causal associations between leisure sedentary behaviors and sleep status with frailty: insight from Mendelian randomization study
Source: BMC Geriatr. 2024 Feb 17;24:168. doi: 10.1186/s12877-024-04758-z (PMC10874533; doi:10.1186/s12877-024-04758-z)
Supplement: Supplementary file 2 — Supplementary Material 2 [file 12877_2024_4758_MOESM2_ESM.xlsx]

## Sheet: Title and author
Additional file 2
Causal associations between leisure sedentary behaviors and sleep status with frailty: insight from Mendelian randomization study
Chuang Li 1,2†, Na Li 1,2†, Hailong Huang1,2, Yangyang Li 1,2, Yanyan Zhuang 1,2*
1Department of Obstetrics & Gynecology, Shengjing Hospital of China Medical University, Shenyang, China
2Key Laboratory of Maternal-Fetal Medicine of Liaoning Province, Shenyang, China
Co-Correspondence:Yanyan Zhuang, Department of Obstetrics & Gynecology, Shengjing Hospital of China Medical University, Shenyang, China; Key Laboratory of Maternal-Fetal Medicine of Liaoning Province, Shenyang, China; E-mail: 19860109zyy@sina.com
†Chuang Li and Na Li contributed equally to this work

## Sheet: Tabe S1
Table 1 Descriptive table of participants included in GWAS studies
Characteristics	Leisure sedentary behavior[1]	Sleep duration [2]	Snoring[3]	Dayatime napping[4]			Frality index[5]
				Never/Rarely	Sometimes	Always	UK-Biobank	TwinGene
Sex, (female), %	54.3	54.1	NA	59	50	33.9	51.3	52.5
Age, y	57.4 (±8.0)	57.3 (±8.0)	NA	56.2 (±8.1)	58.5 (±7.8)	60.2 (±7.4)	64.1 (±2.8)	58.3 (±7.9)
BMI, kg/m2	27.4 (±4.7)	27.4 (±4.7)	NA	26.9 (±4.5)	28.0 (±4.9)	28.7 (±5.3)	NA	NA
Waist circumference, cm	NA	NA	NA	88.3 (±13.0)	92.4 (±13.6)	96.4 (±14.2)	NA	NA
Systolic blood pressure, mmHg	NA	NA	NA	137.0 (±18.6)	139.2 (±18.7)	140.6 (±18.8)	NA	NA
Diastolic blood pressure, mmHg	NA	NA	NA	81.9 (±10.1)	82.6 (±10.1)	82.9 (±10.3)	NA	NA
Maximum years spent on education	14.6 (±4.8)	NA	NA	NA	NA	NA	NA	NA
Diabetes mellitus, %	5.1	NA	NA	NA	NA	NA	NA	NA
Essential hypertension, %	8.2	NA	NA	NA	NA	NA	NA	NA
Coffee intake, cups/day	NA	2.2 (±2.0)	NA	NA	NA	NA	NA	NA
Tea intake, cups/day	NA	3.5 (±2.7)	NA	NA	NA	NA	NA	NA
Alcohol intake	16.6 (±17.0) [10ml per week]	2.9 (±1.5) [g/day]	NA	NA	NA	NA	NA	NA
Townsend Deprivation Index	-0.07(±0.97)	-2.3 (-3.1–0.2)	NA	-1.62 (±2.90)	-1.32 (±3.06)	-0.94 (±3.24)	NA	NA
Sleep apnea, %	NA	1.2	NA	0.8	1.6	3.6	NA	NA
Insomnia symptoms, %	NA	28	NA	NA	NA	NA	NA	NA
Physical activity, MET-h/week	NA	28.3 (12.9–58.2)	NA	NA	NA	NA	NA	NA
Smoking Status, %
Never/Rarely	54.7	53.9	NA	NA	NA	NA	NA	NA
Current	35	34.3	NA	6.7	8.8	11.6	NA	NA
Former	10.3	8.4	NA	NA	NA	NA	NA	NA
Employment Status, %
Employed	NA	57.3	NA	62.6	51	38.1	NA	NA
Retired	NA	34.3	NA	29.8	39.6	47.2	NA	NA
Other	NA	8.4	NA	1.3	1.5	1.6	NA	NA
Menopause status, %	NA	33.2	NA	NA	NA	NA	NA	NA
Chronic and psychiatric disorders, %	NA	16.1	NA	NA	NA	NA	NA	NA
Antidepressant mediation, %	NA	7.1	NA	NA	NA	NA	NA	NA
Antipsychotic medication, %	NA	0.5	NA	NA	NA	NA	NA	NA
Shift Worker, %
Never/Rarely	NA	47.9	NA	86.5	79.2	74.8	NA	NA
Sometimes	NA	4.1	NA	6.6	8.1	8.4	NA	NA
Usually	NA	1.1	NA	1.6	2.5	3.4	NA	NA
Always	NA	4.2	NA	5.3	10.2	13.5	NA	NA
*Mean ± standard deviation or n(%). Abbreviation: BMI, body mass index; MET, metablic equivalent
[1]van de Vegte YJ, Said MA, Rienstra M, van der Harst P, Verweij N: Genome-wide association studies and Mendelian randomization analyses for leisure sedentary behaviours. Nat Commun 2020, 11(1):1770.[2]Dashti HS, Jones SE, Wood AR, Lane JM, van Hees VT, Wang H, Rhodes JA, Song Y, Patel K, Anderson SG et al: Genome-wide association study identifies genetic loci for self-reported habitual sleep du…

## Sheet: Tabe S2
Table S2 Summary of lead SNP for genetic instruments of watching television
SNP	Chr	Pos	effect allele	other allele	EAF	Beta	SE	P value	R2	F -statistics
rs10041724	5	124273520	T	C	0.807695	0.0180931	0.00273852	3.9e-11	0.000101694	41.5779
rs10054327	5	147871137	G	A	0.576024	0.0172449	0.00219021	3.4e-15	0.000145256	59.391
rs10145592	14	94287215	C	G	0.409418	-0.014845	0.00220802	1.8e-11	0.000106571	43.5721
rs10189857	2	60713235	A	G	0.56785	-0.020463	0.00217999	6.2e-21	0.000205512	84.0332
rs1022785	14	29571653	G	A	0.14165	0.0180068	0.00311082	7.1e-09	7.88468e-05	32.2361
rs10234444	7	41828527	G	A	0.823392	0.0158909	0.00286457	2.9e-08	7.34419e-05	30.0262
rs1031423	5	93276883	T	C	0.215208	-0.0185194	0.00262613	1.8e-12	0.00011585	47.3666
rs10427502	21	40654840	G	A	0.622468	0.0136963	0.00223339	8.6e-10	8.81673e-05	36.0471
rs10737620	1	193057971	T	A	0.273668	0.0144141	0.00241921	2.6e-09	8.2597e-05	33.7695
rs10771746	12	30791864	C	T	0.716605	-0.0142821	0.00239463	2.5e-09	8.28488e-05	33.8725
rs10772643	12	13415288	C	T	0.107916	0.0247995	0.00349653	1.3e-12	0.000118415	48.4154
rs10786658	10	103737193	A	T	0.413503	-0.0144534	0.00219578	4.6e-11	0.000101325	41.427
rs10874772	1	93787770	G	A	0.349913	0.0126769	0.00225712	1.9e-08	7.31118e-05	29.8913
rs10876864	12	56401085	G	A	0.427197	-0.0133403	0.0021844	1e-09	8.70953e-05	35.6088
rs10890123	1	74802123	C	T	0.770249	0.0142118	0.0025712	3.3e-08	7.14853e-05	29.2262
rs10932837	2	221044785	C	T	0.494411	-0.0131055	0.00216152	1.3e-09	8.58663e-05	35.1063
rs10994943	10	63591413	T	G	0.581013	0.0129868	0.00219109	3.1e-09	8.21147e-05	33.5723
rs11020045	11	92556100	A	C	0.669012	-0.0129952	0.00230152	1.6e-08	7.47898e-05	30.5773
rs11130793	3	60884659	C	T	0.601737	0.0129223	0.00221055	5e-09	8.00362e-05	32.7224
rs111901094	19	19513570	G	T	0.817212	-0.0170799	0.00284699	2e-09	8.71531e-05	35.6324
rs11201422	10	86924483	T	C	0.668794	0.0126882	0.00229902	3.4e-08	7.13215e-05	29.1592
rs11218575	11	122154576	C	T	0.566037	0.0153751	0.00218733	2.1e-12	0.000116135	47.483
rs11245482	10	126733546	T	C	0.61325	-0.0132329	0.00222132	2.6e-09	8.30631e-05	33.9601
rs114600294	3	181419367	G	C	0.788982	-0.0162426	0.00264223	7.9e-10	8.78472e-05	35.9162
rs1156541	18	39952989	C	T	0.222974	0.0144511	0.0026009	2.8e-08	7.23638e-05	29.5854
rs116175338	11	72473262	G	T	0.753708	-0.0142616	0.00251427	1.4e-08	7.55127e-05	30.8729
rs11654952	17	4813799	T	G	0.861375	-0.0171839	0.00313587	4.3e-08	7.05192e-05	28.8312
rs11657730	17	79372489	C	T	0.636776	0.0129477	0.00226497	1.1e-08	7.7549e-05	31.7055
rs11689199	2	100820421	A	G	0.597665	0.0184644	0.00220443	5.5e-17	0.000163963	67.0412
rs11714337	3	71582521	G	A	0.569041	0.0144017	0.00218888	4.7e-11	0.000101727	41.5916
rs11763734	7	126400910	A	C	0.510007	-0.012463	0.00216247	8.2e-09	7.76321e-05	31.7395
rs11810109	1	44186812	A	T	0.701438	0.0162518	0.00235696	5.4e-12	0.000110626	45.2303
rs12105701	2	41737200	C	T	0.395851	-0.0128825	0.00220843	5.4e-09	7.93791e-05	32.4538
rs12272012	11	84861286	G	C	0.955687	-0.0295782	0.00525808	1.9e-08	7.41004e-05	30.2954
rs12289262	11	12894758	C	T	0.730942	-0.0137276	0.00244533	2e-08	7.41222e-05	30.3043
rs1243182	10	21916728	C	T	0.689639	-0.0185916	0.00234162	2e-15	0.000147963	60.4981
rs12476388	2	116345123	C	T	0.708552	0.0133031	0.00237409	2.1e-08	7.30918e-05	29.8831
rs12491503	3	165706855	G	A	0.670306	-0.0142607	0.00229906	5.5e-10	8.98868e-05	36.7502
rs12541615	8	118870151	T	C	0.817478	-0.0175199	0.00280013	3.9e-10	9.15977e-05	37.4498
rs12554512	9	23352293	T	C	0.584071	0.0207024	0.00219328	3.8e-21	0.000208236	85.1474
rs12725114	1	62432641	G	A	0.802003	0.015309	0.00271147	1.6e-08	7.44318e-05	30.4309
rs1278847	1	110037483	C	A	0.694252	0.0159233	0.00234661	1.2e-11	0.000107641	44.0097
rs13029509	2	215374209	G	A	0.520079	-0.018334	0.00215848	2e-17	0.000167797	68.609
rs13107325	4	103188709	C	T	0.925644	-0.0291705	0.00412256	1.5e-12	0.000117133	47.8909
rs138256022	3	11603090	C	T	0.958546	-0.0313469	0.00565322	2.9e-08	7.80906e-05	31.9269
rs1421334	8	30865733	A	C	0.449524	0.0173137	0.00218309	2.2e-15	0.000148355	60.6583
rs1563908	5	60437381	A	G	0.619611	0.0163457	0.00222623	2.1e-13	0.000125946	51.4948
rs17207890	11	95490754	G	A	0.657407	0.015694	0.00228666	6.7e-12	0.000110946	45.361
rs17512836	18	53194961	T	C	0.974385	0.0422142	0.00684643	7e-10	8.89553e-05	36.3693
rs17727474	10	127182959	C	T	0.832295	0.017551	0.00296085	3.1e-09	8.59918e-05	35.1576
rs17789218	6	100600097	T	C	0.75605	0.0185965	0.00251401	1.4e-13	0.000127569	52.1584
rs1889778	1	61066279	C	T	0.53607	0.0124324	0.00216679	9.6e-09	7.68801e-05	31.432
rs2034768	3	93986371	A	G	0.48743	0.0147356	0.00215816	8.6e-12	0.0001085	44.3612
rs2045147	10	56660437	A	G	0.449407	0.0126686	0.00217659	5.9e-09	7.94251e-05	32.4726
rs2073869	9	135763816	C	T	0.833626	0.0186112	0.0029076	1.5e-10	9.60805e-05	39.2828
rs2173650	12	117525235	G	T	0.852206	0.017845	0.00304387	4.6e-09	8.02166e-05	32.7962
rs2184364	6	143184898	A	G	0.782382	0.0156396	0.00263677	3e-09	8.32904e-05	34.053
rs2447098	17	2277720	C	A	0.475175	-0.014947	0.00217845	6.8e-12	0.000111431	45.5595
rs2460	15	53073084	G	A	0.736281	-0.0152938	0.00245865	5e-10	9.08335e-05	37.1373
rs2616830	9	1721385	G	A	0.461988	0.0164651	0.00216551	2.9e-14	0.000134766	55.1017
rs262890	5	62930015	A	G	0.698905	-0.0185683	0.00235563	3.2e-15	0.00014511	59.3313
rs2717559	8	143882420	A	G	0.55928	0.0124298	0.00219436	1.5e-08	7.61641e-05	31.1392
rs2787374	9	103054951	T	C	0.407789	0.012493	0.00219413	1.2e-08	7.53834e-05	30.82
rs28457808	7	99023246	C	G	0.837433	0.0165953	0.00293406	1.5e-08	7.49864e-05	30.6577
rs28971796	4	49151982	A	G	0.378365	0.014827	0.0024757	2.1e-09	0.000103415	42.2817
rs303753	18	21074922	G	A	0.652948	-0.0144597	0.00229051	2.7e-10	9.47593e-05	38.7425
rs34864022	9	22609110	A	G	0.933558	-0.0263815	0.00435706	1.4e-09	8.63402e-05	35.3
rs35574015	16	15146061	T	C	0.705846	-0.0131592	0.00237523	3e-08	7.19074e-05	29.3988
rs3754970	2	162091836	T	C	0.495822	-0.014997	0.0021699	4.8e-12	0.000112447	45.975
rs3796386	3	49899795	G	A	0.571888	-0.0261712	0.0021795	3.2e-33	0.000335387	137.156
rs405797	14	26980915	T	A	0.246793	-0.0148849	0.00250575	2.8e-09	8.237e-05	33.6767
rs42210	5	166408788	G	C	0.289169	-0.0138517	0.00239536	7.3e-09	7.88777e-05	32.2488
rs4334769	4	130245233	G	T	0.473922	0.0121315	0.00216621	2.1e-08	7.33865e-05	30.0035
rs4382592	9	134870755	T	G	0.301425	0.0136721	0.00235776	6.7e-09	7.87214e-05	32.1849
rs4435081	12	74331820	C	T	0.529508	0.0121101	0.00216745	2.3e-08	7.30719e-05	29.8749
rs4523073	6	67550288	A	G	0.591077	-0.0137517	0.00221114	5e-10	9.14173e-05	37.376
rs457335	22	29943125	A	G	0.226746	0.0150723	0.00258159	5.3e-09	7.96619e-05	32.5694
rs4577309	2	191288833	A	G	0.468698	0.0160037	0.00216796	1.6e-13	0.000127557	52.1537
rs4675246	2	202864487	G	T	0.796922	-0.0148496	0.00267587	2.9e-08	7.13737e-05	29.1806
rs4775373	15	61476936	T	C	0.361442	0.0132229	0.00225713	4.7e-09	8.07091e-05	32.9976
rs4810315	20	40014674	G	A	0.668214	-0.0128121	0.00230486	2.7e-08	7.27854e-05	29.7578
rs4845364	1	154141908	A	G	0.495003	-0.0153008	0.00215604	1.3e-12	0.000117046	47.8553
rs4937842	11	133734542	G	C	0.633634	-0.0128044	0.00225644	1.4e-08	7.61206e-05	31.1215
rs4950109	1	98681187	T	C	0.38102	-0.012789	0.00222498	9e-09	7.71485e-05	31.5417
rs4973576	2	233806771	C	A	0.298072	-0.0145232	0.00237947	1e-09	8.82609e-05	36.0854
rs55700114	20	43717080	G	A	0.712746	-0.014333	0.00239284	2.1e-09	8.41211e-05	34.3927
rs55909997	1	107596120	G	A	0.650384	-0.0135532	0.00227041	2.4e-09	8.35362e-05	34.1535
rs56103247	20	62483184	C	T	0.943942	0.0297647	0.00475247	3.8e-10	9.37596e-05	38.3338
rs56291505	2	53891958	A	G	0.719723	-0.0135002	0.00241334	2.2e-08	7.35298e-05	30.0621
rs56858768	13	86511730	G	A	0.700762	-0.0148792	0.00236956	3.4e-10	9.28488e-05	37.9613
rs57585211	5	107197725	T	G	0.826832	-0.0167329	0.00285006	4.3e-09	8.01784e-05	32.7806
rs6131281	20	11891724	C	T	0.596509	0.0160808	0.00220553	3.1e-13	0.000124479	50.895
rs6141814	20	31368960	C	A	0.613455	-0.0135023	0.00222588	1.3e-09	8.64626e-05	35.3501
rs62151809	2	104433256	C	T	0.545444	-0.015683	0.00217376	5.4e-13	0.000121962	49.8659
rs62379379	5	141082015	G	T	0.928551	-0.0260246	0.0042322	7.8e-10	8.9867e-05	36.7421
rs62490165	7	112949003	A	T	0.666446	-0.0131108	0.00229106	1e-08	7.64222e-05	31.2448
rs62641636	2	68425427	A	G	0.691839	0.0144237	0.00233911	7e-10	8.87087e-05	36.2685
rs6472942	8	76827190	T	C	0.568486	-0.0131633	0.00218761	1.8e-09	8.50108e-05	34.7565
rs6551301	3	88294647	T	C	0.286708	-0.0144357	0.0023903	1.5e-09	8.5234e-05	34.8477
rs6673341	1	184655649	T	G	0.465333	-0.014513	0.0021693	2.2e-11	0.000104807	42.8511
rs66852340	4	3339038	C	T	0.775527	-0.0177896	0.00260074	7.9e-12	0.000110185	45.0501
rs6754968	2	105414479	G	A	0.65273	-0.0141916	0.00226549	3.7e-10	9.13048e-05	37.33
rs6797840	3	85656569	A	C	0.455899	-0.0161032	0.00218412	1.7e-13	0.000128648	52.5997
rs6825241	4	152543783	C	A	0.536204	-0.0169583	0.00216609	4.9e-15	0.000143038	58.4842
rs6850494	4	82291771	A	C	0.615571	-0.0143297	0.00222236	1.1e-10	9.71848e-05	39.7343
rs6905544	6	98411631	A	G	0.398622	-0.0189935	0.00221031	8.5e-18	0.000172961	70.721
rs6973656	7	77422583	A	G	0.603264	-0.0134657	0.00220552	1e-09	8.67954e-05	35.4862
rs6996198	8	65463442	C	T	0.84333	-0.0163982	0.00297381	3.5e-08	7.10568e-05	29.051
rs7089973	10	116569565	C	A	0.6186	-0.013355	0.00223661	2.4e-09	8.41605e-05	34.4088
rs7157001	14	99749484	A	G	0.743872	-0.0139661	0.00249846	2.3e-08	7.43251e-05	30.3873
rs71658797	1	77967507	T	A	0.876571	-0.0203521	0.00329198	6.3e-10	8.96299e-05	36.6451
rs7184800	16	53509131	G	A	0.696784	0.0168167	0.00234935	8.2e-13	0.000119498	48.8583
rs7189927	16	28913787	T	C	0.355786	0.0149741	0.00225865	3.4e-11	0.000102785	42.0242
rs7248205	19	10770305	C	T	0.397614	0.0139253	0.00221689	3.4e-10	9.28914e-05	37.9788
rs72723237	1	188048775	C	T	0.980192	-0.0466302	0.00794155	4.3e-09	8.44338e-05	34.5205
rs72781699	2	24277709	G	A	0.797367	-0.0186804	0.00267802	3e-12	0.000112764	46.1046
rs72828890	5	167806836	C	T	0.869256	0.0192918	0.00329837	4.9e-09	8.45951e-05	34.5865
rs72834698	6	26176517	G	A	0.858074	0.0226559	0.0031007	2.7e-13	0.00012502	51.1162
rs749671	16	31088347	G	A	0.62863	0.015654	0.00223821	2.7e-12	0.000114415	46.7796
rs7564130	2	50606642	T	C	0.640601	-0.0149864	0.00225071	2.8e-11	0.000103416	42.2823
rs7693082	4	159857819	G	C	0.299686	0.0150716	0.00235845	1.7e-10	9.53472e-05	38.9829
rs7693703	4	118357405	G	A	0.910033	0.0228437	0.0038412	2.7e-09	8.54483e-05	34.9353
rs7700107	4	17880416	A	C	0.862543	-0.0210603	0.00313788	1.9e-11	0.000105174	43.0009
rs7716447	5	88825286	A	G	0.639406	-0.0133844	0.00226863	3.6e-09	8.26082e-05	33.7741
rs7834121	8	10770255	G	T	0.504369	-0.0139595	0.00216371	1.1e-10	9.74264e-05	39.8331
rs7865801	9	14745886	G	A	0.367473	0.0127451	0.00226247	1.8e-08	7.55129e-05	30.873
rs7991062	13	100739135	C	G	0.658663	-0.0177381	0.00228727	8.8e-15	0.000141479	57.8465
rs801733	11	65934549	A	C	0.641215	0.0168585	0.00225323	7.3e-14	0.000130769	53.4672
rs9362612	6	89804646	T	A	0.586022	0.0124319	0.00219522	1.5e-08	7.49888e-05	30.6587
rs9563168	13	54247827	G	A	0.791482	0.0175868	0.00266741	4.3e-11	0.000102091	41.7405
rs9569734	13	58444826	A	G	0.843521	0.0188846	0.00300692	3.4e-10	9.41451e-05	38.4913
rs9718104	6	166170539	T	G	0.94155	-0.0407684	0.00461017	9.3e-19	0.000182939	74.8013
rs973734	7	89387578	C	A	0.151603	0.0170761	0.00301339	1.5e-08	7.50092e-05	30.667
rs9834970	3	36856030	T	C	0.501031	0.0127684	0.00215775	3.3e-09	8.15157e-05	33.3274
rs984409	1	67020440	G	A	0.363032	-0.0148683	0.00225294	4.1e-11	0.000102239	41.8008
rs9867121	3	114631548	C	A	0.817728	0.0194994	0.00280905	3.9e-12	0.000113345	46.3421
rs9902312	17	65070304	T	C	0.683148	0.0153237	0.00232706	4.5e-11	0.000101655	41.5621
rs9964724	18	35159124	C	T	0.317881	0.0176465	0.00232664	3.3e-14	0.000135043	55.2148
*SNPs was removed by Steiger test: None
*Outlier SNP was removed by MR-PRESSO outlier test: None
Abbreviations: Chr, chromosome; Pos, position; EAF, effect allele frequency; SE, standard error

## Sheet: Tabe S3
Table S3 Summary of lead SNP for genetic instruments of Computer usage
SNP	Chr	Pos	effect allele	other allele	EAF	Beta	SE	P value	R2	F -statistics
rs10208088	2	221055873	C	T	0.418634	0.0131026	0.00223225	4.4e-09	8.36e-05	34.1657
rs10754920	2	146456888	C	G	0.112332	0.0202406	0.00349047	6.7e-09	8.17e-05	33.4034
rs11274218	2	215045584	C	T	0.610785	-0.013751	0.00230764	2.5e-09	8.99e-05	36.757
rs113851275	9	98297220	G	A	0.891576	-0.0209442	0.00353742	3.2e-09	8.48e-05	34.6739
rs11749912	5	88065628	A	G	0.422554	0.0139203	0.00223731	4.9e-10	9.46e-05	38.6622
rs12145677	1	110023610	G	A	0.701536	-0.0170774	0.00240509	1.2e-12	0.000122128	49.9336
rs12706626	7	124531370	G	A	0.617451	-0.012866	0.00226649	1.4e-08	7.82e-05	31.9717
rs12874776	13	57804764	C	A	0.893475	-0.0233491	0.00359184	8e-11	0.000103778	42.4301
rs13262595	8	143316970	A	G	0.440345	-0.0157346	0.00221517	1.2e-12	0.000122027	49.8922
rs136553	22	27255675	C	T	0.624196	-0.0152252	0.00227739	2.3e-11	0.000108752	44.4642
rs1448355	11	131286685	C	T	0.381282	-0.0146118	0.00227388	1.3e-10	0.000100734	41.1856
rs1469249	5	113837198	G	A	0.788564	0.0155576	0.00271086	9.5e-09	8.07e-05	32.9982
rs150254595	6	29278406	G	A	0.822715	0.0158698	0.00288134	3.6e-08	7.35e-05	30.0366
rs162894	5	131611872	T	G	0.332139	0.0133847	0.00234032	1.1e-08	7.95e-05	32.4947
rs166835	15	47716037	C	T	0.443342	0.0131356	0.00222179	3.4e-09	8.52e-05	34.8192
rs198262	14	57337018	C	T	0.0435078	0.0300048	0.00546001	3.9e-08	7.49e-05	30.635
rs2068625	4	159856739	T	C	0.302374	-0.0158375	0.00239755	4e-11	0.000105821	43.2654
rs206965	12	120856332	T	C	0.206729	0.0156007	0.00271472	9.1e-09	7.98e-05	32.6363
rs2220599	5	7378854	C	G	0.632986	-0.0160514	0.00229019	2.4e-12	0.000119711	48.9451
rs2345941	7	133344566	A	G	0.550313	0.014647	0.00221726	4e-11	0.000106181	43.4128
rs2748985	1	1853184	T	C	0.454667	-0.0153444	0.00221274	4.1e-12	0.000116758	47.7376
rs35933007	12	38929341	G	A	0.771615	-0.0151917	0.00264445	9.2e-09	8.13e-05	33.2561
rs3730399	16	67229019	A	G	0.934805	0.0246511	0.00446121	3.3e-08	7.41e-05	30.2827
rs3944151	7	126970005	A	G	0.275088	0.0136733	0.00246948	3.1e-08	7.46e-05	30.4853
rs4702	15	91426560	G	A	0.443547	0.0121782	0.00221469	3.8e-08	7.32e-05	29.931
rs4977839	9	23355310	G	A	0.584465	-0.0199181	0.00223302	4.7e-19	0.000192705	78.7953
rs55772938	7	70025113	A	G	0.704749	-0.0151223	0.00241703	3.9e-10	9.52e-05	38.9097
rs6129084	20	59828857	A	T	0.358909	-0.0140927	0.00230251	9.3e-10	9.14e-05	37.3669
rs6498759	16	18020295	T	C	0.309602	0.0132648	0.0023861	2.7e-08	7.52e-05	30.7533
rs66643547	17	79375315	C	T	0.647284	-0.0153853	0.00231818	3.2e-11	0.000108084	44.191
rs6744254	2	155986195	C	T	0.47126	-0.0159012	0.00220373	5.4e-13	0.000126006	51.5195
rs6774533	3	62471086	C	T	0.294245	-0.0149436	0.00245831	1.2e-09	9.27e-05	37.92
rs6857629	4	39684977	G	A	0.755067	0.0153859	0.00256016	1.9e-09	8.76e-05	35.799
rs6935828	6	140811367	C	T	0.446483	-0.0121206	0.00221282	4.3e-08	7.26e-05	29.6873
rs7020477	9	116827760	A	G	0.73466	0.0142337	0.00249819	1.2e-08	7.9e-05	32.2934
rs7209653	17	19882084	T	C	0.704497	0.0156381	0.00241261	9.1e-11	0.000101821	41.6301
rs7288455	22	39966547	A	G	0.435739	0.013109	0.00222709	4e-09	8.45e-05	34.5491
rs73578186	9	126334485	C	T	0.675347	0.0149904	0.00236483	2.3e-10	9.85e-05	40.2875
rs78082503	3	116556913	G	C	0.785826	-0.0153586	0.00268761	1.1e-08	7.94e-05	32.4628
rs784256	18	53398626	G	A	0.188026	0.0185078	0.00283011	6.2e-11	0.000104592	42.7632
rs9372625	6	98344031	G	A	0.61853	-0.0183911	0.00227197	5.7e-16	0.000159612	65.262
rs9477970	6	19082663	T	A	0.808462	-0.0160441	0.00280044	1e-08	7.97e-05	32.5938
*SNPs was removed by Steiger test: rs12603813, rs2734849
*Outlier SNP was removed by MR-PRESSO outlier test: None
Abbreviations: Chr, chromosome; Pos, position; EAF, effect allele frequency; SE, standard error

## Sheet: Tabe S4
Table S4 Summary of lead SNP for genetic instruments of driving
SNP	Chr	Pos	effect allele	other allele	EAF	Beta	SE	P value	R2	F -statistics
rs1198575	1	98562260	T	C	0.193184	0.0189685	0.00282745	2e-11	0.000112161	45.858
rs4765541	12	124465995	T	C	0.664081	0.0137597	0.00235511	5.1e-09	8.44702e-05	34.5354
rs6012558	20	47531286	G	A	0.578449	0.0144779	0.00226377	1.6e-10	0.000102225	41.7951
rs9840902	3	78371577	G	A	0.781431	-0.0148575	0.00271642	4.5e-08	7.54051e-05	30.8289
*SNPs was removed by Steiger test: None
*Outlier SNP was removed by MR-PRESSO outlier test: None
Abbreviations: Chr, chromosome; Pos, position; EAF, effect allele frequency; SE, standard error

## Sheet: Tabe S5
Table 5 Summary of lead SNP for genetic instruments of sleep duration
SNP	Chr	Pos	effect allele	other allele	EAF	Beta	SE	P value	R2	F -statistics
rs10173260	2	210377845	T	C	0.393765	-0.0128368	0.00231322	2.9e-08	7.86723e-05	35.0997
rs10483350	14	29816155	A	G	0.804582	-0.017369	0.0028676	1.5e-09	9.48669e-05	42.3256
rs10761674	10	64618340	C	T	0.477334	0.0123329	0.00226591	4.2e-08	7.58939e-05	33.8601
rs10973207	9	37100525	G	T	0.842323	-0.0204339	0.00312394	6e-11	0.000110912	49.4852
rs11039544	11	48173412	G	A	0.837779	0.018389	0.00307361	1.9e-09	9.19142e-05	41.0082
rs11190970	10	103128332	G	A	0.798661	0.015379	0.00282318	4.6e-08	7.60635e-05	33.9357
rs112230981	3	55879269	A	G	0.94984	0.0315275	0.00522787	2.2e-09	9.47146e-05	42.2577
rs113113059	6	43160375	T	C	0.78	0.0161406	0.00273732	8.4e-09	8.94101e-05	39.8908
rs11567976	5	137654218	C	T	0.429092	-0.0128042	0.00228516	2.1e-08	8.03251e-05	35.8372
rs11621908	14	78495761	C	T	0.917141	0.0240951	0.00416298	5.6e-09	8.82395e-05	39.3685
rs11643715	16	23909538	C	G	0.709058	-0.013895	0.00249658	3.2e-08	7.96591e-05	35.54
rs11885663	2	166944004	C	T	0.752191	-0.0162176	0.00261811	8.6e-10	9.80502e-05	43.746
rs12246842	10	21830580	A	G	0.459815	0.0133949	0.00227425	3.9e-09	8.91322e-05	39.7668
rs12567114	1	98527951	G	A	0.724198	-0.0148307	0.0025403	4.3e-09	8.78634e-05	39.2007
rs12607679	18	53059748	T	C	0.737717	0.0201387	0.00259284	8.3e-15	0.000156947	70.0275
rs12791153	11	80685181	A	T	0.918911	-0.0235481	0.0042169	1.9e-08	8.26375e-05	36.869
rs13109404	4	102896591	T	G	0.928024	0.0312035	0.00440829	1.4e-12	0.000130072	58.0347
rs147114641	17	43748492	C	A	0.773722	0.0159801	0.00270379	3.1e-09	8.94162e-05	39.8936
rs151014368	5	176751059	G	A	0.793742	-0.0160924	0.00281958	9.1e-09	8.47934e-05	37.8309
rs1517572	11	28829882	A	C	0.419464	-0.0146443	0.00229467	1.5e-10	0.000104446	46.5998
rs1553132	11	88297740	A	G	0.741567	-0.0145068	0.00258447	2.5e-08	8.06625e-05	35.9877
rs17427571	4	82254908	A	G	0.684313	0.0138255	0.00243544	1.3e-08	8.25854e-05	36.8457
rs1939455	11	101520886	G	T	0.879446	0.0204253	0.00356118	1.2e-08	8.84622e-05	39.4679
rs205024	17	11227352	C	T	0.616265	-0.0138261	0.00232711	3.9e-09	9.04125e-05	40.3381
rs2072727	20	43538733	T	C	0.43617	0.0132425	0.00228506	7.9e-09	8.62529e-05	38.4821
rs2079070	7	114126432	C	G	0.264613	0.0175475	0.00256638	7.5e-12	0.000119836	53.4672
rs2192528	4	18327896	A	G	0.480065	0.0133687	0.0022692	2.7e-09	8.9219e-05	39.8056
rs2231265	6	89790201	A	G	0.227711	-0.014955	0.00269917	2.7e-08	7.86623e-05	35.0953
rs2696429	17	44351387	G	A	0.773626	0.0168884	0.00270763	4e-10	9.98998e-05	44.5714
rs2717076	2	58061127	C	T	0.372584	-0.0184107	0.00234091	3.1e-15	0.000158471	70.7077
rs3027234	17	8136092	C	T	0.772849	0.0151536	0.00270628	2.3e-08	8.06252e-05	35.9711
rs3095508	16	6550400	C	A	0.593529	0.0153518	0.00230437	3.1e-11	0.000113716	50.7361
rs34354917	12	38764559	C	A	0.710472	0.0137464	0.00250081	3.9e-08	7.77402e-05	34.6838
rs34556183	6	28584775	A	G	0.719606	0.0169228	0.00252323	2.3e-11	0.000115568	51.5627
rs34731055	7	2106928	C	T	0.81911	-0.0194603	0.00294778	3.7e-11	0.000112224	50.0706
rs35531607	4	92533225	T	C	0.525917	-0.0128402	0.00227278	1.5e-08	8.22139e-05	36.6799
rs35662245	2	147583187	T	A	0.661256	-0.0145968	0.00239263	1.4e-09	9.54523e-05	42.5869
rs365663	5	1428883	A	G	0.545963	0.0146291	0.00227857	1e-10	0.000106101	47.3384
rs374153	2	40382712	C	T	0.158085	0.0176119	0.00310308	9.1e-09	8.2566e-05	36.8371
rs3751046	11	122828342	A	G	0.853507	-0.0194129	0.00320818	1.1e-09	9.42399e-05	42.0459
rs4592416	11	43800474	A	G	0.535593	-0.0146828	0.0022701	9.3e-11	0.000107246	47.8493
rs465700	5	3126493	C	G	0.107834	0.0225148	0.00367362	1.4e-09	9.75366e-05	43.5169
rs4767550	12	117951150	A	G	0.585862	-0.0143001	0.0023096	6.3e-10	9.92313e-05	44.2731
rs4841498	8	10985432	C	T	0.48696	0.0139954	0.00226922	1.2e-09	9.7869e-05	43.6652
rs55658675	14	65554638	C	T	0.644938	0.0131415	0.00236892	2e-08	7.90937e-05	35.2878
rs56372231	5	102321905	C	T	0.665907	-0.0169439	0.00239981	2.2e-12	0.000127743	56.9956
rs61796569	1	66476437	C	T	0.730417	-0.0154442	0.00256443	1.5e-09	9.39343e-05	41.9095
rs61985058	14	60233841	C	T	0.856824	-0.0185938	0.00322893	1.3e-08	8.48258e-05	37.8454
rs62120041	2	9185564	T	C	0.933902	0.0261113	0.00457497	9.6e-09	8.41737e-05	37.5544
rs7198661	16	56090428	T	C	0.502318	0.0133829	0.00227449	3.9e-09	8.95491e-05	39.9529
rs73219758	8	14279446	G	A	0.708064	0.0164012	0.00249526	5.6e-11	0.000111209	49.6178
rs75539574	2	58871658	A	C	0.914208	-0.0362482	0.00406522	6.9e-19	0.000206108	91.967
rs7556815	2	114085785	G	A	0.780856	-0.0407248	0.00274023	1.3e-49	0.000567608	253.363
rs7644809	3	107564459	T	C	0.421606	0.0130621	0.00230148	1.6e-08	8.32121e-05	37.1253
rs7806045	7	132610266	T	C	0.754703	0.0147916	0.00262577	1.4e-08	8.10081e-05	36.142
rs7915425	10	125016501	T	C	0.174682	0.0190638	0.00298959	2e-10	0.00010479	46.7532
rs8038326	15	47989799	A	G	0.72691	0.0159204	0.0025407	2.8e-10	0.000100629	44.8969
rs8072993	17	21335627	T	G	0.363492	-0.0174776	0.00282169	4.2e-10	0.000141349	63.0669
rs915416	1	34731984	C	G	0.289947	0.0192587	0.00249452	9.9e-15	0.000152719	68.1408
rs9345234	6	93162639	A	C	0.421984	-0.0130117	0.00229893	1.8e-08	8.25912e-05	36.8483
rs9382445	6	54937974	T	C	0.62305	0.014536	0.00233387	4.8e-10	9.92491e-05	44.281
rs9937053	16	53799507	G	A	0.576695	0.0169348	0.00229041	1.2e-13	0.00014002	62.4739
*SNPs was removed by Steiger test: None
*Outlier SNP was removed by MR-PRESSO outlier test: rs1079727, rs6575005
Abbreviations: Chr, chromosome; Pos, position; EAF, effect allele frequency; SE, standard error

## Sheet: Tabe S6
Table S6 Summary of lead SNP for genetic instruments of snoring
SNP	Chr	Pos	effect allele	other allele	EAF	Beta	SE	P value	R2	F -statistics
rs10062026	5	90052289	A	G	0.3591	-0.0291199	0.005204	2.08e-08	0.000390315	140.535
rs1016013	9	97476484	A	G	0.4036	-0.0316971	0.005145	7.22e-10	0.000483679	169.783
rs10415992	19	32181118	G	C	0.09465	-0.0494004	0.008565	8.14e-09	0.000418242	150.517
rs10878269	12	65791463	T	C	0.3647	0.0372958	0.005176	3.76e-13	0.000644561	231.994
rs11256034	10	9086147	T	C	0.2478	0.0382587	0.005772	4.67e-11	0.000545664	195.667
rs12427782	13	40745813	T	G	0.491	-0.0294288	0.005055	5.77e-09	0.000432887	151.479
rs12449843	17	2058207	A	G	0.378	-0.0321101	0.005151	4.45e-10	0.000484835	173.761
rs1641511	17	7559677	G	A	0.2355	0.0334348	0.005956	1.4e-08	0.000402527	140.557
rs17060460	6	100827834	G	A	0.2256	0.0334348	0.005955	1.43e-08	0.000390599	140.204
rs180107	17	67930772	A	T	0.4093	-0.0298408	0.00507	3.86e-09	0.000430587	154.204
rs2049045	11	27694241	C	G	0.1866	-0.0416557	0.006417	8.87e-11	0.000526737	189.68
rs2307111	5	75003678	C	T	0.3946	-0.0345914	0.005108	1.34e-11	0.000571698	205.88
rs2664299	14	99742187	C	T	0.4187	-0.03335	0.005067	4.48e-11	0.000541408	194.262
rs2981329	8	34985791	C	T	0.2551	0.0334348	0.00579	7.74e-09	0.00042485	148.261
rs34107769	20	46306828	C	T	0.2932	-0.0314907	0.005485	9.93e-09	0.000411012	147.909
rs35562935	1	96689205	A	G	0.07462	0.0535408	0.009454	1.69e-08	0.00039589	141.94
rs4523230	8	78234143	A	T	0.2832	-0.0335568	0.005572	1.67e-09	0.000457174	162.991
rs4976269	5	134452597	A	G	0.3276	-0.0334534	0.005343	3.79e-10	0.000493039	175.268
rs4987719	18	60960310	T	C	0.03383	0.0751075	0.01368	3.59e-08	0.000368767	132.773
rs57222984	17	43758898	G	A	0.2423	0.0382587	0.005824	3.03e-11	0.000537454	191.783
rs592333	13	51340315	G	A	0.4433	0.0411419	0.005012	1.08e-16	0.000835446	300.94
rs61553459	20	55343629	C	T	0.2812	0.0314987	0.005543	1.77e-08	0.000401086	143.432
rs6855873	4	42539270	T	C	0.2411	0.0324672	0.005822	2.08e-08	0.000385746	138.151
rs7007887	8	71555913	T	C	0.4339	0.0372958	0.005024	9.88e-14	0.000683333	245.97
rs72906130	2	157076893	G	C	0.1345	0.0554347	0.007283	3.5e-14	0.000715456	257.106
rs732172	16	31050033	T	C	0.3709	0.0314987	0.005154	1.35e-09	0.000463011	166.655
rs79275904	17	46517797	T	C	0.08816	-0.0516091	0.008855	5.64e-09	0.000428226	153.325
rs8047587	16	53798622	T	G	0.4396	0.0305292	0.005036	2.13e-09	0.000459216	164.412
rs9309771	3	77593064	A	G	0.4521	0.0295588	0.005018	5.65e-09	0.000432852	155.319
rs9389081	6	133815465	A	T	0.07635	-0.0518197	0.00946	4.37e-08	0.000378736	135.67
rs947612	6	73738661	G	A	0.2474	0.0334348	0.005761	9.92e-09	0.000416285	149.889
rs9933881	16	1740691	C	T	0.07431	0.0544882	0.00948	8.94e-09	0.000408458	146.167
*SNPs was removed by Steiger test: None
*Outlier SNP was removed by MR-PRESSO outlier test: None
Abbreviations: Chr, chromosome; Pos, position; EAF, effect allele frequency; SE, standard error

## Sheet: Tabe S7
Table S7 Summary of lead SNP for genetic instruments of Daytime napping
SNP	Chr	Pos	effect allele	other allele	EAF	Beta	SE	P value	R2	F -statistics
rs1001817	3	183995341	T	C	0.492788	-0.00775426	0.00121418	1.7e-10	3.01e-05	13.6056
rs10149986	14	29723729	G	T	0.185198	0.0109384	0.00156608	4.4e-12	3.61e-05	16.345
rs10152428	15	93510243	C	G	0.729765	0.00780688	0.00136996	1.1e-08	2.4e-05	10.8809
rs10257273	7	99188589	T	A	0.14931	-0.0107366	0.00170413	8.9e-10	2.93e-05	13.255
rs10811438	9	20962282	C	G	0.39342	-0.00721671	0.0012428	3.2e-09	2.49e-05	11.2514
rs10835420	11	28866669	A	T	0.249174	-0.00889802	0.00140206	1.7e-10	2.96e-05	13.4096
rs10840017	11	8335754	G	A	0.232631	-0.00894142	0.00148101	2e-09	2.85e-05	12.9203
rs10875606	5	143769614	A	C	0.684233	-0.00737707	0.0013077	1.3e-08	2.35e-05	10.6444
rs10875622	5	146693062	A	G	0.575365	0.0104621	0.0012291	1.3e-17	5.35e-05	24.21
rs11071755	15	63793936	A	G	0.425078	-0.00711401	0.00122819	5.2e-09	2.47e-05	11.1967
rs11224896	11	101479583	C	T	0.110253	-0.0111605	0.00193872	1.1e-08	2.44e-05	11.0614
rs112520848	17	64308310	C	G	0.385884	0.00702449	0.00125191	1.8e-08	2.34e-05	10.5857
rs11258652	10	13868855	A	C	0.236815	-0.0104004	0.00142918	3.7e-13	3.91e-05	17.6983
rs11615756	12	117942076	T	C	0.404611	0.0182673	0.00123883	1.4e-49	0.000160775	72.7832
rs11682175	2	57987593	C	T	0.472864	0.0069583	0.0012166	1.1e-08	2.41e-05	10.9257
rs11860072	16	56198604	T	C	0.447209	-0.00897773	0.00123952	2.8e-13	3.99e-05	18.0383
rs12042846	1	98667103	C	T	0.178874	0.00901497	0.00159014	1.9e-08	2.39e-05	10.8061
rs12140153	1	62579891	T	G	0.095397	-0.0247147	0.00211564	2.4e-31	0.000105423	47.7225
rs12346996	9	131840856	C	T	0.728071	-0.00796106	0.00136459	5e-09	2.51e-05	11.3594
rs12451365	17	35595368	C	T	0.204638	0.010628	0.00150388	1.5e-12	3.68e-05	16.6435
rs12657723	5	62760828	T	C	0.321683	0.00818319	0.00129849	2e-10	2.92e-05	13.228
rs12992648	2	206843819	G	A	0.282932	-0.00765323	0.00134659	2.4e-08	2.38e-05	10.7576
rs13033444	2	23611438	G	A	0.282805	0.00974179	0.00135018	3.6e-13	3.85e-05	17.4258
rs13150944	4	85408000	G	A	0.689386	0.00860076	0.0013218	6.8e-11	3.17e-05	14.3399
rs13169872	5	62899462	A	G	0.319196	0.00714	0.00130199	3e-08	2.22e-05	10.0291
rs13263535	8	1175131	T	G	0.468536	-0.00687135	0.00121641	1.6e-08	2.35e-05	10.6435
rs13284688	9	81727018	C	T	0.206572	0.0150717	0.00149894	1.7e-23	7.45e-05	33.7062
rs13330072	16	69402831	G	A	0.286953	0.00791082	0.00134123	4.8e-09	2.56e-05	11.592
rs140506252	6	155129280	T	A	0.022478	-0.0227261	0.0040886	4.3e-08	2.27e-05	10.2735
rs1546977	6	84314423	G	A	0.439655	0.00827718	0.00122321	1e-11	3.38e-05	15.2799
rs1601440	3	84665393	T	C	0.721378	-0.00912653	0.00135575	1.9e-11	3.35e-05	15.1558
rs17158413	15	83235408	A	G	0.237279	0.00925014	0.00142955	4.4e-11	3.1e-05	14.0188
rs17265513	20	39832628	C	T	0.199401	0.00913188	0.00151965	2e-09	2.66e-05	12.0517
rs17502738	9	37441650	C	T	0.195889	-0.00870459	0.00153004	2e-08	2.39e-05	10.8046
rs1883048	21	47397586	C	T	0.523561	0.00787143	0.00122313	1.8e-10	3.09e-05	13.9917
rs1931175	1	96928273	G	C	0.383828	0.00776325	0.00124756	4.6e-10	2.85e-05	12.9036
rs200435329	1	174326318	T	G	0.237916	0.00986281	0.0014379	9.9e-12	3.53e-05	15.9668
rs2033103	18	36097882	T	C	0.452115	0.00725728	0.00122022	2.6e-09	2.61e-05	11.8106
rs2059639	8	67382165	T	C	0.520557	-0.0066823	0.0012172	2.4e-08	2.23e-05	10.0888
rs2099810	5	112030173	G	A	0.49693	-0.00769192	0.00121447	2.8e-10	2.96e-05	13.39
rs2143792	6	62182204	A	G	0.432469	-0.00713406	0.00123401	9.1e-09	2.5e-05	11.3085
rs2202323	2	49408317	C	G	0.634126	-0.00758702	0.0012578	1.2e-09	2.67e-05	12.0903
rs224111	10	64552010	A	G	0.387694	-0.00798411	0.00124912	1.6e-10	3.03e-05	13.6993
rs2250377	1	201860626	G	A	0.661117	-0.0131561	0.00127975	1.4e-24	7.76e-05	35.1067
rs2284015	22	37096573	G	C	0.259172	0.00771167	0.00138662	4.1e-08	2.28e-05	10.3368
rs2370926	14	79602542	C	T	0.366474	-0.00813213	0.00126359	1.7e-10	3.07e-05	13.8996
rs2653349	6	55142337	G	A	0.785223	-0.0165942	0.00147827	3.4e-29	9.29e-05	42.0444
rs271057	11	92769748	T	C	0.751573	-0.00866783	0.00140414	6.5e-10	2.81e-05	12.6992
rs2769916	13	107820389	A	G	0.688617	0.00875328	0.00131344	1.7e-11	3.29e-05	14.8731
rs2786547	1	33342304	T	C	0.176896	-0.0107673	0.00158775	1e-11	3.38e-05	15.2818
rs2943023	5	89597733	T	C	0.419803	-0.00710422	0.00123055	7.4e-09	2.46e-05	11.1286
rs295278	9	86424198	A	G	0.394519	-0.00787804	0.00124238	2.2e-10	2.97e-05	13.4212
rs301817	1	8503379	A	C	0.5894	0.00734402	0.00123666	1.6e-09	2.61e-05	11.8163
rs34262487	6	36224315	A	C	0.072003	-0.0145107	0.00235463	1.2e-09	2.81e-05	12.7368
rs35011311	12	38616581	T	G	0.265581	-0.009082	0.00138249	4.4e-11	3.22e-05	14.5644
rs35039375	1	171516863	G	A	0.091832	0.0136431	0.00210973	8.7e-11	3.1e-05	14.0532
rs350785	2	52934600	C	T	0.884524	-0.0126479	0.00190975	1.5e-11	3.27e-05	14.792
rs351776	8	28191306	C	A	0.549518	0.00755367	0.00122072	8.4e-10	2.82e-05	12.7868
rs35851551	7	31330785	G	A	0.101504	-0.011194	0.00202654	3.5e-08	2.29e-05	10.3456
rs378421	16	28754684	A	G	0.41729	0.00697888	0.0012384	2.4e-08	2.37e-05	10.7213
rs3799380	6	26467182	C	T	0.200274	-0.00890214	0.00151371	1.3e-08	2.54e-05	11.4905
rs3810484	20	62194103	G	A	0.443696	-0.00684147	0.001222	2.2e-08	2.31e-05	10.4588
rs4511908	3	82771304	G	T	0.580907	0.00726347	0.00128337	1.4e-08	2.57e-05	11.6276
rs4604518	9	120555845	A	G	0.453526	-0.00691205	0.00122091	1.4e-08	2.37e-05	10.7194
rs467897	5	102155610	A	G	0.677609	-0.00955698	0.00130107	2.6e-13	3.99e-05	18.0632
rs60222088	12	108334477	A	C	0.147267	-0.0112358	0.00172293	6.4e-11	3.17e-05	14.3521
rs60920123	16	10134637	A	G	0.433192	-0.00763778	0.00122697	4.5e-10	2.86e-05	12.9669
rs614987	6	124920871	C	A	0.614205	0.0110217	0.00124925	7.5e-19	5.76e-05	26.0595
rs62189006	2	162573586	G	A	0.092801	-0.0120943	0.0020982	8.3e-09	2.46e-05	11.1481
rs6452787	5	87712831	G	A	0.463847	-0.00772931	0.0012169	2e-10	2.97e-05	13.4503
rs6665690	1	162836235	C	A	0.170043	-0.00923907	0.00161461	6e-09	2.41e-05	10.9058
rs6919087	6	37699156	G	T	0.3124	-0.0107806	0.0013114	1e-16	4.99e-05	22.6011
rs73817091	5	159042652	T	C	0.042467	0.0165127	0.00302224	3.8e-08	2.22e-05	10.0375
rs7422655	2	208941004	T	C	0.736885	-0.00783348	0.00137827	1.1e-08	2.38e-05	10.7706
rs7423968	2	59467016	G	A	0.428827	-0.00767586	0.00123216	4.8e-10	2.89e-05	13.0644
rs75022160	2	25311861	T	C	0.137254	-0.00988485	0.00176929	1.7e-08	2.31e-05	10.4745
rs76257331	7	106916279	A	G	0.198266	0.00867666	0.0015218	1.2e-08	2.39e-05	10.8335
rs76824303	3	62459819	C	A	0.099416	-0.0117977	0.00207749	1.7e-08	2.49e-05	11.2813
rs7697461	4	79568125	T	A	0.742036	0.0082009	0.00139778	6e-09	2.57e-05	11.6545
rs77154532	3	19377311	G	A	0.358326	-0.00769324	0.0012705	1.4e-09	2.72e-05	12.3196
rs785145	6	114650655	G	T	0.431455	0.0069889	0.00122527	1e-08	2.4e-05	10.8468
rs80163246	2	164574344	C	T	0.117455	0.0119129	0.00188438	1.4e-10	2.94e-05	13.3177
rs908442	2	236800163	T	A	0.408654	-0.0102781	0.00123558	1.4e-16	5.11e-05	23.111
rs910187	20	45841052	A	G	0.373967	-0.00731754	0.00125594	4.9e-09	2.51e-05	11.3487
rs9287862	2	151500518	T	C	0.913226	-0.0122526	0.00215162	2e-08	2.38e-05	10.7698
rs9309116	2	44557919	T	C	0.652831	0.00737914	0.00127277	3.9e-09	2.47e-05	11.1722
rs936944	3	44385814	A	G	0.837821	-0.00913528	0.00164374	3.2e-08	2.27e-05	10.2653
rs9389556	6	100079774	G	C	0.260947	0.00841517	0.00138285	9.7e-10	2.73e-05	12.3635
rs9460110	6	170621249	C	T	0.369782	0.00735568	0.00125751	8.4e-09	2.52e-05	11.4148
rs962247	18	23084118	A	G	0.476801	-0.00796355	0.00122493	5.7e-11	3.16e-05	14.3221
rs971415	9	108846445	G	A	0.122378	-0.0110652	0.00185108	1.2e-09	2.63e-05	11.9046
rs9939355	16	23837048	T	C	0.557671	-0.00726404	0.00122438	4.5e-09	2.6e-05	11.7833
rs9965170	18	44788274	A	G	0.423393	-0.0136374	0.00122874	7.8e-29	9.08e-05	41.1056
*SNPs was removed by Steiger test: rs7814873
*Outlier SNP was removed by MR-PRESSO outlier test: rs174541, rs385199, rs3935190
Abbreviations: Chr, chromosome; Pos, position; EAF, effect allele frequency; SE, standard error

## Sheet: Table S8
Table S8 MR heterogeneity test for the causal association of leisure sedentary behavior and sleep status with FI
Exposure	Method	Q statistic	Q df	P value
Leisure sedentary behavior
Watching television	IVW	221.7	137	6.23e-06
	MR Egger	219.95	136	6.87e-06
Computer usage	IVW	120.14	41	1.07e-09
	MR Egger	118.27	40	1.15e-09
Driving	IVW	6.06	3	0.11
	MR Egger	0.9	2	0.64
Sleep status
Sleep duration	IVW	120.86	61	7.92e-06
	MR Egger	117.48	60	1.33e-05
Snoring	IVW	46.67	31	0.04
	MR Egger	43.5	30	0.05
Daytime napping	IVW	175.38	93	5.25e-07
	MR Egger	175.33	92	3.8e-07
Abbreviations: IVW, inverse-variance weighted; FI, frailty index
*P value <0.05

## Sheet: Table S9
Table S9 MR pleiotropy test for the causal association of leisure sedentary behavior and sleep status with FI
Exposure	Egger intercept	SE	P value
Leisure sedentary behavior
Watching television	-0.002	0.002	0.3
Computer usage	0.005	0.0063	0.43
Driving	-0.0344	0.0152	0.15
Sleep status
Sleep duration	0.0034	0.0026	0.19
Snoring	0.0063	0.0043	0.15
Daytime napping	-0.0003	0.002	0.88
Abbreviations: FI, frailty index; SE, standard error
*P value <0.05

[truncated: 1 more sheets: Table S10]
